# Supplementary material for: Outbursts from an ice-marginal lake in Antarctica in 1969–1971 and 2017, revealed by aerial photographs and satellite data
Source: Sci Rep. 2023 Nov 27;13:20619. doi: 10.1038/s41598-023-47522-w (PMC10682390; doi:10.1038/s41598-023-47522-w)
Supplement: Supplementary file 2 — Supplementary Information 2. [file 41598_2023_47522_MOESM2_ESM.xlsx]

## Sheet: Sheet1
Date	id	Version	Uncertainty(m)	url
Strip
2010-11-23	SETSM_s2s041_W2W2_20101123_103001000878A500_1030010008BB8700_2m_lsf_seg2	s2s041	1.47	https://polargeospatialcenter.github.io/stac-browser/#/external/pgc-opendata-dems.s3.us-west-2.amazonaws.com/rema/strips/s2s041/2m/s70e039/SETSM_s2s041_W2W2_20101123_103001000878A500_1030010008BB8700_2m_lsf_seg2.json
2011-11-11	SETSM_s2s041_W1W2_20111111_1020010015EAFE00_103001000F6FAD00_2m_lsf_seg1	s2s041	1.53	https://polargeospatialcenter.github.io/stac-browser/#/external/pgc-opendata-dems.s3.us-west-2.amazonaws.com/rema/strips/s2s041/2m/s70e039/SETSM_s2s041_W1W2_20111111_1020010015EAFE00_103001000F6FAD00_2m_lsf_seg1.json
2012-09-27	SETSM_s2s041_W1W1_20120927_102001001BA65400_102001001D628D00_2m_lsf_seg1	s2s041	1.38	https://polargeospatialcenter.github.io/stac-browser/#/external/pgc-opendata-dems.s3.us-west-2.amazonaws.com/rema/strips/s2s041/2m/s70e039/SETSM_s2s041_W1W1_20120927_102001001BA65400_102001001D628D00_2m_lsf_seg1.json
2014-09-10	SETSM_s2s041_W2W2_20140910_10300100367A1600_103001003766AD00_2m_lsf_seg1	s2s041	6	https://polargeospatialcenter.github.io/stac-browser/#/external/pgc-opendata-dems.s3.us-west-2.amazonaws.com/rema/strips/s2s041/2m/s70e039/SETSM_s2s041_W2W2_20140910_10300100367A1600_103001003766AD00_2m_lsf_seg1.json
2014-09-12	SETSM_s2s041_W2W2_20140912_10300100351AFD00_103001003766AD00_2m_lsf_seg1	s2s041	1.36	https://polargeospatialcenter.github.io/stac-browser/#/external/pgc-opendata-dems.s3.us-west-2.amazonaws.com/rema/strips/s2s041/2m/s70e039/SETSM_s2s041_W2W2_20140912_10300100351AFD00_103001003766AD00_2m_lsf_seg1.json
2014-09-16	SETSM_s2s041_W2W2_20140916_10300100369C0300_103001003736C400_2m_lsf_seg1	s2s041	1.44	https://polargeospatialcenter.github.io/stac-browser/#/external/pgc-opendata-dems.s3.us-west-2.amazonaws.com/rema/strips/s2s041/2m/s70e039/SETSM_s2s041_W2W2_20140916_10300100369C0300_103001003736C400_2m_lsf_seg1.json
2014-09-21	SETSM_s2s041_W2W2_20140921_10300100367C3200_103001003736C400_2m_lsf_seg1	s2s041	1.28	https://polargeospatialcenter.github.io/stac-browser/#/external/pgc-opendata-dems.s3.us-west-2.amazonaws.com/rema/strips/s2s041/2m/s70e039/SETSM_s2s041_W2W2_20140921_10300100367C3200_103001003736C400_2m_lsf_seg1.json
2014-09-23	SETSM_s2s041_W2W3_20140923_103001003736C400_1040010002AE6300_2m_lsf_seg1	s2s041	1.3	https://polargeospatialcenter.github.io/stac-browser/#/external/pgc-opendata-dems.s3.us-west-2.amazonaws.com/rema/strips/s2s041/2m/s70e039/SETSM_s2s041_W2W3_20140923_103001003736C400_1040010002AE6300_2m_lsf_seg1.json
2015-01-30	SETSM_s2s041_WV02_20150130_103001003DD4F800_103001003D055C00_2m_lsf_seg1	s2s041	1.48	https://polargeospatialcenter.github.io/stac-browser/#/external/pgc-opendata-dems.s3.us-west-2.amazonaws.com/rema/strips/s2s041/2m/s70e039/SETSM_s2s041_WV02_20150130_103001003DD4F800_103001003D055C00_2m_lsf_seg1.json
2015-10-12	SETSM_s2s041_WV01_20151012_10200100443F4100_1020010044987400_2m_lsf_seg1	s2s041	1.23	https://polargeospatialcenter.github.io/stac-browser/#/external/pgc-opendata-dems.s3.us-west-2.amazonaws.com/rema/strips/s2s041/2m/s70e039/SETSM_s2s041_WV01_20151012_10200100443F4100_1020010044987400_2m_lsf_seg1.json
2016-09-29	SETSM_s2s041_WV01_20160929_1020010054E69C00_1020010056888B00_2m_lsf_seg1	s2s041	1.4	https://polargeospatialcenter.github.io/stac-browser/#/external/pgc-opendata-dems.s3.us-west-2.amazonaws.com/rema/strips/s2s041/2m/s70e039/SETSM_s2s041_WV01_20160929_1020010054E69C00_1020010056888B00_2m_lsf_seg1.json
2017-01-21	SETSM_s2s041_W2W3_20170121_1030010061108800_10400100287A8100_2m_lsf_seg1	s2s041	1.91	https://polargeospatialcenter.github.io/stac-browser/#/external/pgc-opendata-dems.s3.us-west-2.amazonaws.com/rema/strips/s2s041/2m/s70e039/SETSM_s2s041_W2W3_20170121_1030010061108800_10400100287A8100_2m_lsf_seg1.json
2017-10-01	SETSM_s2s041_WV02_20171001_103001007263D100_10300100715FE100_2m_lsf_seg1	s2s041	1.6	https://polargeospatialcenter.github.io/stac-browser/#/external/pgc-opendata-dems.s3.us-west-2.amazonaws.com/rema/strips/s2s041/2m/s70e039/SETSM_s2s041_WV02_20171001_103001007263D100_10300100715FE100_2m_lsf_seg1.json
2017-11-14	SETSM_s2s041_WV02_20171114_103001007191AF00_1030010073068B00_2m_lsf_seg1	s2s041	1.15	https://polargeospatialcenter.github.io/stac-browser/#/external/pgc-opendata-dems.s3.us-west-2.amazonaws.com/rema/strips/s2s041/2m/s70e039/SETSM_s2s041_WV02_20171114_103001007191AF00_1030010073068B00_2m_lsf_seg1.json
2018-02-22	SETSM_s2s041_WV01_20180222_1020010070982C00_1020010070618C00_2m_lsf_seg1	s2s041	2.12	https://polargeospatialcenter.github.io/stac-browser/#/external/pgc-opendata-dems.s3.us-west-2.amazonaws.com/rema/strips/s2s041/2m/s70e039/SETSM_s2s041_WV01_20180222_1020010070982C00_1020010070618C00_2m_lsf_seg1.json
2018-09-15	SETSM_s2s041_WV02_20180915_1030010084B4CA00_10300100850FA000_2m_lsf_seg1	s2s041	1.15	https://polargeospatialcenter.github.io/stac-browser/#/external/pgc-opendata-dems.s3.us-west-2.amazonaws.com/rema/strips/s2s041/2m/s70e039/SETSM_s2s041_WV02_20180915_1030010084B4CA00_10300100850FA000_2m_lsf_seg1.json
2018-11-13	SETSM_s2s041_WV01_20181113_102001007B609500_102001007B790F00_2m_lsf_seg1	s2s041	2.54	https://polargeospatialcenter.github.io/stac-browser/#/external/pgc-opendata-dems.s3.us-west-2.amazonaws.com/rema/strips/s2s041/2m/s70e039/SETSM_s2s041_WV01_20181113_102001007B609500_102001007B790F00_2m_lsf_seg1.json
2018-11-22	SETSM_s2s041_WV01_20181122_102001007D931200_102001007C330B00_2m_lsf_seg1	s2s041	1	https://polargeospatialcenter.github.io/stac-browser/#/external/pgc-opendata-dems.s3.us-west-2.amazonaws.com/rema/strips/s2s041/2m/s70e039/SETSM_s2s041_WV01_20181122_102001007D931200_102001007C330B00_2m_lsf_seg1.json
2019-12-04	SETSM_s2s041_WV01_20191204_102001008D1F2E00_102001008F06E800_2m_lsf_seg1	s2s041	1.12	https://polargeospatialcenter.github.io/stac-browser/#/external/pgc-opendata-dems.s3.us-west-2.amazonaws.com/rema/strips/s2s041/2m/s70e039/SETSM_s2s041_WV01_20191204_102001008D1F2E00_102001008F06E800_2m_lsf_seg1.json
2019-12-06	SETSM_s2s041_WV02_20191206_103001009E508400_103001009DA58800_2m_lsf_seg1	s2s041	2.69	https://polargeospatialcenter.github.io/stac-browser/#/external/pgc-opendata-dems.s3.us-west-2.amazonaws.com/rema/strips/s2s041/2m/s70e039/SETSM_s2s041_WV02_20191206_103001009E508400_103001009DA58800_2m_lsf_seg1.json
2020-01-24	SETSM_s2s041_WV01_20200124_102001009251CB00_1020010091464B00_2m_lsf_seg1	s2s041	1.16	https://polargeospatialcenter.github.io/stac-browser/#/external/pgc-opendata-dems.s3.us-west-2.amazonaws.com/rema/strips/s2s041/2m/s70e039/SETSM_s2s041_WV01_20200124_102001009251CB00_1020010091464B00_2m_lsf_seg1.json
2020-03-03	SETSM_s2s041_WV03_20200303_1040010059C7CF00_1040010058111200_2m_lsf_seg1	s2s041	1.44	https://polargeospatialcenter.github.io/stac-browser/#/external/pgc-opendata-dems.s3.us-west-2.amazonaws.com/rema/strips/s2s041/2m/s70e039/SETSM_s2s041_WV03_20200303_1040010059C7CF00_1040010058111200_2m_lsf_seg1.json
2020-09-16	SETSM_s2s041_WV01_20200916_102001009F888F00_102001009F990000_2m_lsf_seg1	s2s041	1.39	https://polargeospatialcenter.github.io/stac-browser/#/external/pgc-opendata-dems.s3.us-west-2.amazonaws.com/rema/strips/s2s041/2m/s70e039/SETSM_s2s041_WV01_20200916_102001009F888F00_102001009F990000_2m_lsf_seg1.json
Mosaic
-	48_45_10m_v2.0	2	-	https://polargeospatialcenter.github.io/stac-browser/#/external/pgc-opendata-dems.s3.us-west-2.amazonaws.com/rema/mosaics/v2.0/10m/48_45/48_45_10m_v2.0.json
