# Supplementary material for: Outbursts from an ice-marginal lake in Antarctica in 1969–1971 and 2017, revealed by aerial photographs and satellite data
Source: Sci Rep. 2023 Nov 27;13:20619. doi: 10.1038/s41598-023-47522-w (PMC10682390; doi:10.1038/s41598-023-47522-w)
Supplement: Supplementary file 3 — Supplementary Information 3. [file 41598_2023_47522_MOESM3_ESM.xlsx]

## Sheet: Sheet1
Date	Satellite/Sensor	Resolution (m)	ID
Landsat
1973-12-15	Landsat-1/MSS	60	LM01_L1GS_157109_19731215_20180428_01_T2
1984-12-03	Landsat-5/MSS	60	LM05_L1GS_150109_19841203_20180411_01_T2
1988-02-15	Landsat-4/TM	30	LT04_L1GS_149109_19880215_20170209_01_T2
1989-02-10	Landsat-4/TM	30	LT04_L1GS_148109_19890210_20170204_01_T2
2017-02-22	Landsat-8/OLI	30	LC08_L1GT_149109_20170222_20170301_01_T2
2017-10-11	Landsat-8/OLI	30	LC08_L1GT_150109_20171011_20171024_01_T2
ASTER
2002-01-04	Terra/ASTER	15	ASTB020104062507
2003-02-08	Terra/ASTER	15	ASTB030208062325
2003-02-26	Terra/ASTER	15	ASTB030226061052
2005-01-14	Terra/ASTER	15	ASTB050114060923
2005-01-26	Terra/ASTER	15	ASTB050126063348
2006-01-22	Terra/ASTER	15	ASTB060122062656
2007-01-04	Terra/ASTER	15	ASTB070104060958
2007-02-28	Terra/ASTER	15	ASTB070228061627
2008-01-23	Terra/ASTER	15	ASTB080123061012
2010-01-08	Terra/ASTER	15	ASTB100108063435
2010-01-19	Terra/ASTER	15	ASTB100119061606
2010-02-11	Terra/ASTER	15	ASTB100211062222
Sentinel-2
2021-01-04	Sentinel-2/MSI	10	S2B_MSIL1C_20210104T060729_N0209_R105_T37DEC_20210104T073009
2021-12-23	Sentinel-2/MSI	10	S2B_MSIL1C_20211223T061749_N0301_R005_T37DEC_20211223T072207
